# Supplementary material for: Intermittent preventive treatment comparing two versus three doses of sulphadoxine pyrimethamine (IPTp-SP) in the prevention of anaemia in pregnancy in Ghana: A cross-sectional study
Source: PLoS One. 2021 Apr 20;16(4):e0250350. doi: 10.1371/journal.pone.0250350 (PMC8057609; doi:10.1371/journal.pone.0250350)
Supplement: S1 Data — (TXT) [file pone.0250350.s001.txt]

Analysis of anaemia againsnt potential risk factors
====================================================

*****Note that the important variable here is intervention_conntrol.  But this is related to sp_grp and takingsp.  This why you get those odd results when all of them are in the model.  We have removed nad intervention grroup from *****

. noi logistic anaemia i.mp0 i.mp36 i.agenew1 i.resid_class i.educlev i.relig i.ethni
> c i.sp_grp i.deworm i.trimest i.sleep_itn i.anaemia0  i.lbw

Logistic regression                               Number of obs   =        729
                                                  LR chi2(20)     =     130.41
                                                  Prob > chi2     =     0.0000
Log likelihood = -422.61954                       Pseudo R2       =     0.1337

------------------------------------------------------------------------------------
           anaemia | Odds Ratio   Std. Err.      z    P>|z|     [95% Conf. Interval]
-------------------+----------------------------------------------------------------
               mp0 |
              Yes  |   .7829412   .3409194    -0.56   0.574     .3334931     1.83811
                   |
              mp36 |
              Yes  |   2.358409   .4969598     4.07   0.000      1.56047     3.56437
                   |
           agenew1 |
            25-29  |   .8918772   .1942959    -0.53   0.599     .5819295     1.36691
            30-34  |   .6894222   .1681613    -1.52   0.127     .4274284    1.112006
              35+  |   .7605856   .2112975    -0.99   0.325     .4412418    1.311051
                   |
       resid_class |
            Rural  |   1.165052   .3723059     0.48   0.633     .6227786    2.179499
            Urban  |   .8555651   .1894957    -0.70   0.481      .554273    1.320633
                   |
           educlev |
          PRIMARY  |   .6077505   .1385587    -2.18   0.029     .3887436    .9501396
        SECONDARY  |   .7936629   .1984493    -0.92   0.355     .4861829    1.295605
COLLEGE/UNI OR ..  |   .3960418   .1005356    -3.65   0.000     .2408034    .6513575
                   |
             relig |
        Christian  |   1.009686   .3137989     0.03   0.975     .5490891    1.856651
                   |
            ethnic |
          Dagomba  |   .6907861   .1671555    -1.53   0.126     .4299035    1.109983
                   |
            sp_grp |
               <3  |   1.027689   .2601451     0.11   0.914     .6257371    1.687841
               3+  |   .8934787   .2207012    -0.46   0.648      .550587    1.449915
                   |
            deworm |
              Yes  |   1.484691   .4539273     1.29   0.196      .815438    2.703219
                   |
           trimest |
    2nd trimester  |   .9694871    .172074    -0.17   0.861     .6846404    1.372845
    3rd trimester  |   2.851859   1.896779     1.58   0.115     .7744464    10.50182
                   |
         sleep_itn |
              Yes  |   .9281632   .1639883    -0.42   0.673     .6564983    1.312245
                   |
          anaemia0 |
              Yes  |   3.318968   .5761684     6.91   0.000     2.361759    4.664128
                   |
               lbw |
              Yes  |   1.383981   .3658793     1.23   0.219     .8243285    2.323593
             _cons |   1.455182   .9800988     0.56   0.578      .388699    5.447801
------------------------------------------------------------------------------------

. 
